# Supplementary material for: Fumigant Toxicity of Essential Oils of the Lamiaceae Family Against Spodoptera frugiperda Larvae
Source: Insects. 2026 Feb 2;17(2):162. doi: 10.3390/insects17020162 (PMC12940607; doi:10.3390/insects17020162)
Supplement: Supplementary file 1 [file insects-17-00162-s001.zip]

Archive with 1 entries (1 files):
- insects-4104241-supplementary.pdf
